# Supplementary material for: Molecular Dynamics Study of the Green Solvent Polyethylene Glycol with Water Impurities
Source: Molecules. 2024 Apr 30;29(9):2070. doi: 10.3390/molecules29092070 (PMC11085543; doi:10.3390/molecules29092070)
Supplement: Supplementary file 1 [file molecules-29-02070-s001.zip]

Archive with 1 entries (1 files):
- molecules-2969611-supplementary.pdf
